# Supplementary material for: Characterization of the fecal and mucosa-associated microbiota in dogs with colorectal epithelial tumors
Source: PLoS One. 2018 May 31;13(5):e0198342. doi: 10.1371/journal.pone.0198342 (PMC5979030; doi:10.1371/journal.pone.0198342)
Supplement: S1 File — (XLSX) [file pone.0198342.s001.xlsx]

## Sheet: diets to control dogs
Dog id*	Diet
14	Eukanuba Adult dry food, Eukanuba Senior dry food
15	Hill`s Science Plan Adult Diet advanced fitness
16	Eukanuba Adult chicken dry food
17	unknown
18	Eukanuba daily care sensitive skin dry food
19	Bozita, Robur dryfood
20	Royal canin dry food, Hill's prescription k/d dry food and Hill`s Science Senior dry food
21	Hill`s Science Plan Adult Diet advanced fitness medium with chicken dryfood
22	Royal Canin dryfood, Hill`s Science Plan Mature dry food
23	Eukanuba dryfood, Hill`s Science Plan dry food
*Dog identity number
