# Supplementary material for: Characterization of the fecal and mucosa-associated microbiota in dogs with colorectal epithelial tumors
Source: PLoS One. 2018 May 31;13(5):e0198342. doi: 10.1371/journal.pone.0198342 (PMC5979030; doi:10.1371/journal.pone.0198342)
Supplement: S2 File — The nucleotide sequences of the indexed primers used for PCR of the V4 region of the 16S rDNA- and rRNA. (XLSX) [file pone.0198342.s002.xlsx]

## Sheet: Indexed primers
S2 file
v4.SB501 AATGATACGGCGACCACCGAGATCTACACCTACTATATATGGTAATTGTGTGCCAGCMGCCGCGGTAA
v4.SB502 AATGATACGGCGACCACCGAGATCTACACCGTTACTATATGGTAATTGTGTGCCAGCMGCCGCGGTAA
v4.SB503 AATGATACGGCGACCACCGAGATCTACACAGAGTCACTATGGTAATTGTGTGCCAGCMGCCGCGGTAA
v4.SB504 AATGATACGGCGACCACCGAGATCTACACTACGAGACTATGGTAATTGTGTGCCAGCMGCCGCGGTAA
v4.SB505 AATGATACGGCGACCACCGAGATCTACACACGTCTCGTATGGTAATTGTGTGCCAGCMGCCGCGGTAA
v4.SB506 AATGATACGGCGACCACCGAGATCTACACTCGACGAGTATGGTAATTGTGTGCCAGCMGCCGCGGTAA
v4.SB507 AATGATACGGCGACCACCGAGATCTACACGATCGTGTTATGGTAATTGTGTGCCAGCMGCCGCGGTAA
v4.SB508 AATGATACGGCGACCACCGAGATCTACACGTCAGATATATGGTAATTGTGTGCCAGCMGCCGCGGTAA
v4.SA701 CAAGCAGAAGACGGCATACGAGATAACTCTCGAGTCAGTCAGCCGGACTACHVGGGTWTCTAAT
v4.SA702 CAAGCAGAAGACGGCATACGAGATACTATGTCAGTCAGTCAGCCGGACTACHVGGGTWTCTAAT
v4.SA703 CAAGCAGAAGACGGCATACGAGATAGTAGCGTAGTCAGTCAGCCGGACTACHVGGGTWTCTAAT
v4.SA704 CAAGCAGAAGACGGCATACGAGATCAGTGAGTAGTCAGTCAGCCGGACTACHVGGGTWTCTAAT
v4.SA705 CAAGCAGAAGACGGCATACGAGATCGTACTCAAGTCAGTCAGCCGGACTACHVGGGTWTCTAAT
v4.SA706 CAAGCAGAAGACGGCATACGAGATCTACGCAGAGTCAGTCAGCCGGACTACHVGGGTWTCTAAT
v4.SA707 CAAGCAGAAGACGGCATACGAGATGGAGACTAAGTCAGTCAGCCGGACTACHVGGGTWTCTAAT
v4.SA708 CAAGCAGAAGACGGCATACGAGATGTCGCTCGAGTCAGTCAGCCGGACTACHVGGGTWTCTAAT
v4.SA709 CAAGCAGAAGACGGCATACGAGATGTCGTAGTAGTCAGTCAGCCGGACTACHVGGGTWTCTAAT
v4.SA710 CAAGCAGAAGACGGCATACGAGATTAGCAGACAGTCAGTCAGCCGGACTACHVGGGTWTCTAAT
v4.SA711 CAAGCAGAAGACGGCATACGAGATTCATAGACAGTCAGTCAGCCGGACTACHVGGGTWTCTAAT
v4.SA712 CAAGCAGAAGACGGCATACGAGATTCGCTATAAGTCAGTCAGCCGGACTACHVGGGTWTCTAAT
